# Supplementary material for: Mouse-to-human modeling of microglia single-nuclei transcriptomics identifies immune signaling pathways and potential therapeutic candidates associated with Alzheimer’s disease
Source: bioRxiv. 2025 Feb 8:2025.02.07.637100. Preprint. [Version 1] doi: 10.1101/2025.02.07.637100 (PMC11839086; doi:10.1101/2025.02.07.637100)
Supplement: Supplement 1 [file media-1.xlsx]

## Sheet: cluster0_N3046
p_val

## Sheet: cluster1_N2974
p_val

## Sheet: cluster2_N2704
p_val

## Sheet: cluster3_N2161
p_val

## Sheet: cluster4_N2094
p_val

## Sheet: cluster5_N1991
p_val

## Sheet: cluster6_N1794
p_val

## Sheet: cluster7_N1632
p_val

## Sheet: cluster8_N1533
p_val

## Sheet: cluster9_N1521
p_val

[truncated: 13 more sheets: cluster10_N1036, cluster11_N957, cluster12_N802, cluster13_N733, cluster14_N493, cluster15_N430, cluster16_N301, cluster17_N237, cluster18_N117, cluster19_N115, cluster20_N80, cluster21_N67, cluster22_N37]
