# Supplementary material for: Mouse-to-human modeling of microglia single-nuclei transcriptomics identifies immune signaling pathways and potential therapeutic candidates associated with Alzheimer’s disease
Source: bioRxiv. 2025 Feb 8:2025.02.07.637100. Preprint. [Version 1] doi: 10.1101/2025.02.07.637100 (PMC11839086; doi:10.1101/2025.02.07.637100)
Supplement: Supplement 2 [file media-2.xlsx]

## Sheet: cluster0_N2742
p_val

## Sheet: cluster1_N2440
p_val

## Sheet: cluster2_N2313
p_val

## Sheet: cluster3_N1950
p_val

## Sheet: cluster4_N1608
p_val

## Sheet: cluster5_N1541
p_val

## Sheet: cluster6_N1484
p_val

## Sheet: cluster7_N1335
p_val

## Sheet: cluster8_N1244
p_val

## Sheet: cluster9_N1110
p_val

[truncated: 25 more sheets: cluster10_N1043, cluster11_N1042, cluster12_N1014, cluster13_N996, cluster14_N924, cluster15_N743, cluster16_N696, cluster17_N689, cluster18_N545, cluster19_N539, cluster20_N416, cluster21_N413, cluster22_N384, cluster23_N295, cluster24_N289, cluster25_N287, cluster26_N222, cluster27_N219, cluster28_N200, cluster29_N196 …]
