# Supplementary material for: Mouse-to-human modeling of microglia single-nuclei transcriptomics identifies immune signaling pathways and potential therapeutic candidates associated with Alzheimer’s disease
Source: bioRxiv. 2025 Feb 8:2025.02.07.637100. Preprint. [Version 1] doi: 10.1101/2025.02.07.637100 (PMC11839086; doi:10.1101/2025.02.07.637100)
Supplement: Supplement 3 [file media-3.xlsx]

## Sheet: cluster0_N772
p_val

## Sheet: cluster1_N634
p_val

## Sheet: cluster2_N316
p_val

## Sheet: cluster3_N242
p_val

## Sheet: cluster4_N233
p_val

## Sheet: cluster5_N188
p_val

## Sheet: cluster6_N116
p_val

## Sheet: cluster7_N58
p_val

## Sheet: cluster8_N51
p_val

## Sheet: cluster9_N34
p_val

[truncated: 2 more sheets: cluster10_N33, cluster11_N27]
