# Supplementary material for: Mouse-to-human modeling of microglia single-nuclei transcriptomics identifies immune signaling pathways and potential therapeutic candidates associated with Alzheimer’s disease
Source: bioRxiv. 2025 Feb 8:2025.02.07.637100. Preprint. [Version 1] doi: 10.1101/2025.02.07.637100 (PMC11839086; doi:10.1101/2025.02.07.637100)
Supplement: Supplement 4 [file media-4.xlsx]

## Sheet: cluster0_N358
p_val

## Sheet: cluster1_N355
p_val

## Sheet: cluster2_N215
p_val

## Sheet: cluster3_N127
p_val

## Sheet: cluster4_N95
p_val

## Sheet: cluster5_N85
p_val

## Sheet: cluster6_N84
p_val
